# Supplementary material for: Margin Accentuation Irreversible Electroporation in Stage III Pancreatic Cancer: A Systematic Review
Source: Cancers (Basel). 2021 Jun 27;13(13):3212. doi: 10.3390/cancers13133212 (PMC8268790; doi:10.3390/cancers13133212)
Supplement: Supplementary file 1 [file cancers-13-03212-s001.zip]

Archive with 1 entries (1 files):
- cancers-1240606-supplementary.pdf
